# Supplementary material for: Assessment of tannery effluents quality treated by electrocoagulation and ozonation: Physicochemical and ecotoxicological characterization
Source: PLoS One. 2025 Jul 22;20(7):e0328654. doi: 10.1371/journal.pone.0328654 (PMC12282864; doi:10.1371/journal.pone.0328654)
Supplement: S1 Dataset — Results are presented in Microsoft Excel, the first sheet “L.sativa” displays results for Lactuca sativa bioassay, expressed on measurements of radicle elongation in centimeters. The results of Eisenia fetida bioassay are displayed on sheets 2, 3, and 4, which are called “E.fetidaS1”, “E.fetidaS2”, and “E.fetidaS3” respectively, these are expressed on the count of surviving earthworms per test, where each sheet is the result for each week that the study lasted. (XLSX) [file pone.0328654.s001.xlsx]

## Sheet: L.sativa
	AR (a)			ZnSO4 10% (a)			ZnSO4 20% (a)			ZnSO4 30% (a)			ZnSO4 40% (a)			ZnSO4 50% (a)			CRUDO 1%			CRUDO 3%			CRUDO 10%			CRUDO 30%			CRUDO 100%			EC 1%			EC 3%			EC 10%			EC 30%			EC 100%			OZ 1%
N°	A	B	C	A	B	C	A	B	C	A	B	C	A	B	C	A	B	C	A	B	C	A	B	C	A	B	C	A	B	C	A	B	C	A	B	C	A	B	C	A	B	C	A	B	C	A	B	C	A
1	3.75	3.3	3.5	2.15	2.7	3.1	2.3	2.5	2.35	1.7	2.6	2.55	2.2	0.9	1.7	0.8	2	1.3	2.95	2.5	3.1	1.9	2.25	1.7	1.25	0.3	0.6	0	0	0	0	0	0	2.8	3.9	3.25	1.5	2.2	2.35	1.95	0.9	1	0.95	0.5	0.4	0	0	0	2.8
2	3.1	4.05	3	3.8	3.35	1.75	2.4	2.2	1.6	1.65	2.3	2.5	1.7	1.1	0.9	1	1.6	1	3.25	2.8	3.4	1.1	2.15	1.8	1.1	0.4	0.8	0	0	0	0	0	0	2.3	2.5	3.3	3.4	2.9	2.85	1.8	1.15	0.9	0.4	0.9	0.45	0	0	0	3
3	3.3	3.45	3.75	4.7	1.9	3.45	2.15	1.8	2.75	2.05	1.75	1.9	1.6	1.8	0.9	1.1	1.4	1.3	3.45	2.55	2.3	2.6	2.3	1.4	0.9	0.5	0.6	0	0	0	0	0	0	2.5	1.6	2.15	2.4	2.3	1.9	0.6	0.85	1.5	0.55	0.25	0.6	0	0	0	2.8
4	5.25	4.2	3.15	3.3	2.7	3.6	2.5	2.1	3.05	2.05	2.55	1.5	1.9	1.6	1.2	1.9	1.5	2	2.6	3.4	2.8	1.05	1.5	0.95	1.6	0.5	0.9	0	0	0	0	0	0	2.2	4	2.85	2.9	2.1	1.3	1.7	0.9	2.3	0.75	0.4	0.35	0	0	0	3.1
5	2.25	3.55	3.75	4.05	4	2.65	3.1	1.9	2.5	2.5	1.5	2.35	2.1	1.3	1.3	1	1.3	1	2.4	2.45	3.4	1.9	2.35	1.7	0.9	0.55	0.5	0	0	0	0	0	0	3	3.5	2.75	2	3.8	1.85	1.6	1.4	2.15	0.5	0.3	0.7	0	0	0	2.2
6	3.5	3.55	3.65	3.6	2.7	2.1	1.95	1.95	2.25	2.15	1.95	2.9	1.4	1.1	1.3	1	1.2	1.8	2.5	2.6	2.3	1.4	1.15	0.9	0.95	0.3	0.8	0	0	0	0	0	0	2.8	2.2	2.25	2.6	1.9	3.8	1.25	1.95	1.6	0.4	0.3	0.3	0	0	0	2.6
7	3.7	3.05	3.8	2.95	2.1	2.7	2.3	1.9	2.95	3.25	2.4	2.2	1.4	1.3	1.2	1.2	1.9	1.1	3.8	3.15	2.5	1.3	1.9	1.8	0.4	0.4	0.6	0	0	0	0	0	0	4.1	2.5	2.6	1.2	2.5	2.5	0.9	1.9	2	0.5	0.7	0.4	0	0	0	2.6
8	3.7	3.45	3.25	2.95	2.35	2.6	2.05	2.55	2.4	2.85	2.5	1.65	1.4	2.3	2.1	1.3	1.7	1.7	2.45	2.65	2.8	0.4	1.6	1.7	1	1.4	0.6	0	0	0	0	0	0	2.9	3.4	1.9	2.7	2.3	1.8	1.7	2.6	1.45	0.95	0.4	0.7	0	0	0	2.4
9	3.4	4.95	3.75	4.1	3.4	3.15	2.85	3.5	1.85	1.5	2.5	3.35	1.6	0.95	1.2	1.8	1.3	1.6	2.75	2.95	1.6	1.3	1.25	1.5	0.5	0.8	0.5	0	0	0	0	0	0	3.2	3	2.8	3.6	1.9	2	2.1	1.5	2.2	0.6	0.45	0.75	0	0	0	2.3
10	3.85	3.1	3.25	1.2	3.9	2.5	2.1	3.25	3.25	1.6	2.55	2.55	1.45	1.5	1	1.7	2.1	1.8	2.75	3.5	1.6	2	2.2	1.95	1	1	1.1	0	0	0	0	0	0	0.9	2.6	2.4	2.7	2.4	2.3	1.95	1.6	2.6	0.55	0.4	1.05	0	0	0	2.8
11	4.45	3.25	3.05	2.5	3.6	2.75	2.85	2	2.6	2.35	2.55	2.5	2	1.6	1.9	1.5	1.6	1.1	2	2.5	2.8	0.35	1.1	0.55	0.7	0.5	0.5	0	0	0	0	0	0	3.5	3	2.1	3.5	1.9	2.2	2	1.7	1.3	0.5	0.3	0.7	0	0	0	3.5
12	3.85	2.5	1.2	1.75	3.7	3.15	2.35	3.3	2.2	2.1	1.5	2.9	1.4	2.5	1.3	1.8	1.3	1.3	3.35	3.2	2.45	1.95	1.9	1.7	0.4	0.5	0.4	0	0	0	0	0	0	2.8	3.2	3.2	2.55	3.4	3.1	2.4	1	1.9	0.3	0.65	0.4	0	0	0	2
13	3.95	3.2	4.35	3.95	3.85	3.35	1.85	2.55	3.1	2.25	2.1	2.15	1.6	1.85	1.4	0.9	1.3	1.8	3	2.4	2.4	1.9	1.85	1.3	0.55	0.4	1.3	0	0	0	0	0	0	2.4	2.7	2.8	3	1.9	2.5	2.1	1.8	1.4	0.3	0.7	0.6	0	0	0	2
14	3.95	3.25	4.1	3.8	3.6	3.4	2.75	3.4	3.3	2	2.05	2.35	1.4	1.25	0.9	1.4	0.6	0.55	2.5	1.8	3.3	3	1.4	1.7	0.4	1.2	0.3	0	0	0	0	0	0	2.5	3.2	2.6	2.1	2.6	2	1.75	1.4	2.05	0.7	0.4	0.25	0	0	0	2.7
15	3.6	4.1	3.6	3.15	4.85	3.8	2.8	2.65	3.05	2.25	2.55	1.8	1.25	2.1	1.4	1.2	0.8	1.8	2.6	1.1	2.4	2.4	1.7	1.05	0.4	0.4	0.3	0	0	0	0	0	0	3.2	4.75	2.4	3.1	2.9	3	1.8	1.5	1.85	0.3	0.45	0.75	0	0	0	3.1
16	3.9	3.5	3.6	3.6	2.25	3.5	2.95	2.55	3.15	1.8	1.5	1.95	2.2	3	2	1.2	2	1.3	1.95	3.7	1.8	3.1	1.3	1.5	0.4	0.4	0.35	0	0	0	0	0	0	2.3	3	2.8	2.7	1.1	1.3	2.3	2	1.9	0.45	0.45	0.7	0	0	0	3.45
17	1.75	3.2	4.1	2.55	2.95	2.3	2.15		1.1	1.3	1.9	2	2.7	2.7	2.4	1.8	1.3	1.5	1	2.7	2.2	1.9	1.35	1.3	0.2	0.5	0.4	0	0	0	0	0	0	1.1	2.15	2.95	2		3.5	2.1	2	1.7	0.45	0.45		0	0	0	3
18		3.5	3.49	2.95	2.55	2.9	2.15				1.45	2.15	2.4	1.5	1.9	1.4	0.4	2	0.75	3.1	2.6	1.3	1.6	1.5	1.1	0.75		0	0	0	0	0	0	0.6	1.3	1.8	0.8		2.9	2.1	1.5	1.3	0.6	0.45		0	0	0	2.7
19		1.7		2.65	1.35	2.6	2.3				1.05	2.5	2.6	0.55	1.7	1.3	0.8	1.2	3.55	2.65	2.2	2.15	1.4	2.3				0	0	0	0	0	0	2.1	3.15	2.75			0.5		1.9	2.3	0.25	0.25		0	0	0
20													2.5		1.3	1.2	0.6	1.9	3.2	3.2			2					0	0	0	0	0	0	1.9	2.9	3.2										0	0	0
[truncated: 14 more columns]

## Sheet: E.fetidaS1
Week1
N°	BK1	BK2	C020	C040	C060	C080	C100	C150	EC020	EC040	EC060	EC080	EC100	EC150	OZ020	OZ040	OZ060	OZ080	OZ100	OZ150
1	20	20	20	20	20	20	18	1	20	20	20	20	16	14	20	20	20	20	20	11
2	20	20	20	20	19	19	20	9	20	20	19	20	18	16	20	20	20	20	16	16
3	20	20	20	20	20	20	19	4	20	20	20	20	18	3	20	20	19	19	18	3
4	19	20	20	20	20	19	19	14	20	20	20	18	16	3	20	20	20	20	19	8

## Sheet: E.fetidaS2
Week2
N°	BK1	BK2	C020	C040	C060	C080	C100	C150	EC020	EC040	EC060	EC080	EC100	EC150	OZ020	OZ040	OZ060	OZ080	OZ100	OZ150
1	20	20	20	20	20	20	17	1	20	20	19	20	16	14	20	20	20	20	20	10
2	20	20	20	20	19	19	20	8	20	20	19	20	18	14	20	20	20	20	16	13
3	20	20	20	20	20	20	19	4	20	20	20	20	18	2	20	20	19	19	17	2
4	19	20	20	20	19	19	18	14	20	20	20	18	16	2	20	20	20	20	19	7

## Sheet: E.fetidaS3
Week3
N°	BK1	BK2	C020	C040	C060	C080	C100	C150	EC020	EC040	EC060	EC080	EC100	EC150	OZ020	OZ040	OZ060	OZ080	OZ100	OZ150
1	20	20	20	20	20	20	16	1	20	20	20	20	16	14	20	20	20	20	20	10
2	20	20	20	20	19	19	20	8	20	20	19	20	18	14	20	20	20	20	16	13
3	20	20	20	20	20	20	19	3	20	20	20	20	18	2	20	20	19	19	17	2
4	19	20	20	20	19	19	18	14	20	20	19	18	16	2	20	20	20	20	19	7
